# Supplementary material for: Structural basis of selective cannabinoid CB2 receptor activation
Source: Nat Commun. 2023 Mar 15;14:1447. doi: 10.1038/s41467-023-37112-9 (PMC10017709; doi:10.1038/s41467-023-37112-9)
Supplement: Supplementary file 3 — Source Data [file 41467_2023_37112_MOESM3_ESM.xlsx]

## Sheet: Fig5A
BUN		Vehicle	Cisplatin(Cis)	Cis+LEI-102 i.p. 0.3mg/kg	Cisplatin+LEI-102 i.p. 3mg/kg	Cis+LEI-102 i.p. 10mg/kg	Cis+LEI102 p.o. 3mg/kg	Cis+LEI-102 p.o. 10mg/kg						CREA		Vehicle	Cisplatin	Cis+LEI-102 i.p. 0.3mg/kg	Cis+LEI-102 i.p. 3mg/kg	Cis+LEI-102 i.p. 10mg/kg	Cis+LEI102 p.o. 3mg/kg	Cis+LEI-102 p.o. 10mg/kg
mg/dL		8	204	233	23	21	29	23						mg/dL		0.2	2.7	1.3	0.6	0.7	0.7	0.5
		13	93	177	73	16	63	27								0.2	1.4	1.2	0.8	0.6	1.1	0.6
		22	192	118	15	39	56	29								0.2	2.2	1.9	0.9	0.6	1.2	0.3
		24	242	24	40	16	26	23								0.4	1.6	1.8	0.3	0.7	1	0.6
		27	123	189	18	42	52	15								0.1	1	1.5	0.5	0.6	1.1	0.6
		13	151	117	28	15	95	74								0.3	1.7	1.6	1	0.4	0.7	0.6
	mean	17.8	167.5	143	32.8	24.8	53.5	31.8							mean	0.23	1.76	1.55	0.68	0.6	0.96	0.53
	SEM	3.07047	22.5725	29.9076	8.79931	5.0426	10.2916	8.65801							SEM	0.0421637	0.245855	0.111803	0.107755	0.0447214	0.0881917	0.0494413
Number of families	1											Number of families	1
Number of comparisons per family	21											Number of comparisons per family	21
Alpha	0.05											Alpha	0.05
Tukey's multiple comparisons test	Mean Diff.	95.00% CI of diff.	Below threshold?	Summary	Adjusted P Value							Tukey's multiple comparisons test	Mean Diff.	95.00% CI of diff.	Below threshold?	Summary	Adjusted P Value
Vehicle vs. Cisplatin(Cis)	-149.7	-218.5 to -80.83	Yes	****	<0.0001							Vehicle vs. Cisplatin(Cis)	-1.533	-2.058 to -1.009	Yes	****	<0.0001
Vehicle vs. Cis+LEI-102 i.p. 0.3mg/kg	-125.2	-194.0 to -56.33	Yes	****	<0.0001							Vehicle vs. Cis+LEI-102 i.p. 0.3mg/kg	-1.317	-1.841 to -0.7921	Yes	****	<0.0001
Vehicle vs. Cisplatin+LEI-102 i.p. 3mg/kg	-15	-83.83 to 53.83	No	ns	0.9929							Vehicle vs. Cisplatin+LEI-102 i.p. 3mg/kg	-0.45	-0.9745 to 0.07455	No	ns	0.1332
Vehicle vs. Cis+LEI-102 i.p. 10mg/kg	-7	-75.83 to 61.83	No	ns	>0.9999							Vehicle vs. Cis+LEI-102 i.p. 10mg/kg	-0.3667	-0.8912 to 0.1579	No	ns	0.329
Vehicle vs. Cis+LEI102 p.o. 3mg/kg	-35.67	-104.5 to 33.17	No	ns	0.671							Vehicle vs. Cis+LEI102 p.o. 3mg/kg	-0.7333	-1.258 to -0.2088	Yes	**	0.0019
Vehicle vs. Cis+LEI-102 p.o. 10mg/kg	-14	-82.83 to 54.83	No	ns	0.9951							Vehicle vs. Cis+LEI-102 p.o. 10mg/kg	-0.3	-0.8245 to 0.2245	No	ns	0.5646
Cisplatin(Cis) vs. Cis+LEI-102 i.p. 0.3mg/kg	24.5	-44.33 to 93.33	No	ns	0.92							Cisplatin(Cis) vs. Cis+LEI-102 i.p. 0.3mg/kg	0.2167	-0.3079 to 0.7412	No	ns	0.8513
Cisplatin(Cis) vs. Cisplatin+LEI-102 i.p. 3mg/kg	134.7	65.83 to 203.5	Yes	****	<0.0001							Cisplatin(Cis) vs. Cisplatin+LEI-102 i.p. 3mg/kg	1.083	0.5588 to 1.608	Yes	****	<0.0001
Cisplatin(Cis) vs. Cis+LEI-102 i.p. 10mg/kg	142.7	73.83 to 211.5	Yes	****	<0.0001							Cisplatin(Cis) vs. Cis+LEI-102 i.p. 10mg/kg	1.167	0.6421 to 1.691	Yes	****	<0.0001
Cisplatin(Cis) vs. Cis+LEI102 p.o. 3mg/kg	114	45.17 to 182.8	Yes	***	0.0002							Cisplatin(Cis) vs. Cis+LEI102 p.o. 3mg/kg	0.8	0.2755 to 1.325	Yes	***	0.0006
Cisplatin(Cis) vs. Cis+LEI-102 p.o. 10mg/kg	135.7	66.83 to 204.5	Yes	****	<0.0001							Cisplatin(Cis) vs. Cis+LEI-102 p.o. 10mg/kg	1.233	0.7088 to 1.758	Yes	****	<0.0001
Cis+LEI-102 i.p. 0.3mg/kg vs. Cisplatin+LEI-102 i.p. 3mg/kg	110.2	41.33 to 179.0	Yes	***	0.0003							Cis+LEI-102 i.p. 0.3mg/kg vs. Cisplatin+LEI-102 i.p. 3mg/kg	0.8667	0.3421 to 1.391	Yes	***	0.0002
Cis+LEI-102 i.p. 0.3mg/kg vs. Cis+LEI-102 i.p. 10mg/kg	118.2	49.33 to 187.0	Yes	***	0.0001							Cis+LEI-102 i.p. 0.3mg/kg vs. Cis+LEI-102 i.p. 10mg/kg	0.95	0.4255 to 1.475	Yes	****	<0.0001
Cis+LEI-102 i.p. 0.3mg/kg vs. Cis+LEI102 p.o. 3mg/kg	89.5	20.67 to 158.3	Yes	**	0.0044							Cis+LEI-102 i.p. 0.3mg/kg vs. Cis+LEI102 p.o. 3mg/kg	0.5833	0.05878 to 1.108	Yes	*	0.0212
Cis+LEI-102 i.p. 0.3mg/kg vs. Cis+LEI-102 p.o. 10mg/kg	111.2	42.33 to 180.0	Yes	***	0.0003							Cis+LEI-102 i.p. 0.3mg/kg vs. Cis+LEI-102 p.o. 10mg/kg	1.017	0.4921 to 1.541	Yes	****	<0.0001
Cisplatin+LEI-102 i.p. 3mg/kg vs. Cis+LEI-102 i.p. 10mg/kg	8	-60.83 to 76.83	No	ns	0.9998							Cisplatin+LEI-102 i.p. 3mg/kg vs. Cis+LEI-102 i.p. 10mg/kg	0.08333	-0.4412 to 0.6079	No	ns	0.9987
Cisplatin+LEI-102 i.p. 3mg/kg vs. Cis+LEI102 p.o. 3mg/kg	-20.67	-89.50 to 48.17	No	ns	0.9634							Cisplatin+LEI-102 i.p. 3mg/kg vs. Cis+LEI102 p.o. 3mg/kg	-0.2833	-0.8079 to 0.2412	No	ns	0.6278
Cisplatin+LEI-102 i.p. 3mg/kg vs. Cis+LEI-102 p.o. 10mg/kg	1	-67.83 to 69.83	No	ns	>0.9999							Cisplatin+LEI-102 i.p. 3mg/kg vs. Cis+LEI-102 p.o. 10mg/kg	0.15	-0.3745 to 0.6745	No	ns	0.9711
Cis+LEI-102 i.p. 10mg/kg vs. Cis+LEI102 p.o. 3mg/kg	-28.67	-97.50 to 40.17	No	ns	0.8465							Cis+LEI-102 i.p. 10mg/kg vs. Cis+LEI102 p.o. 3mg/kg	-0.3667	-0.8912 to 0.1579	No	ns	0.329
Cis+LEI-102 i.p. 10mg/kg vs. Cis+LEI-102 p.o. 10mg/kg	-7	-75.83 to 61.83	No	ns	>0.9999							Cis+LEI-102 i.p. 10mg/kg vs. Cis+LEI-102 p.o. 10mg/kg	0.06667	-0.4579 to 0.5912	No	ns	0.9996
Cis+LEI102 p.o. 3mg/kg vs. Cis+LEI-102 p.o. 10mg/kg	21.67	-47.17 to 90.50	No	ns	0.9542							Cis+LEI102 p.o. 3mg/kg vs. Cis+LEI-102 p.o. 10mg/kg	0.4333	-0.09122 to 0.9579	No	ns	0.1625

## Sheet: Fig5B
Tubular damage score		Vehicle	Cisplatin	LEI-102 i.p. 10mg/kg
		0	1.89	1.2
		0	2.45	1.65
		0	2.21	1.15
		0	2.56	1.5
		0	2.23	1.7
		0	2.8	1.4
	mean	0	2.4	1.4
	SEM	0	0.129349	0.0927961
Number of families	1
Number of comparisons per family	3
Alpha	0.05
Tukey's multiple comparisons test	Mean Diff.	95.00% CI of diff.	Below threshold?	Summary	Adjusted P Value
Vehicle vs. Cisplatin	-2.367	-2.710 to -2.023	Yes	****	<0.0001
Vehicle vs. LEI-102 i.p. 10mg/kg	-1.45	-1.794 to -1.106	Yes	****	<0.0001
Cisplatin vs. LEI-102 i.p. 10mg/kg	0.9167	0.5729 to 1.260	Yes	****	<0.0001

## Sheet: Fig5D
NT		Vehicle	Cisplatin	Cis+LEI-102 p.o. 10mg/kg	Cis+LEI-102 i.p. 10mg/kg					HNE		Vehicle	Cisplatin	Cis+LEI-102 p.o. 10mg/kg	Cis+LEI-102 i.p. 10mg/kg
		0.66	5.5	3.28	2.06							1.05	4.59	2.09	2.1
		1.18	4.11	1.75	2.75							0.7	4.68	1.36	2.57
		1.97	6.68	2.36	3.97							0.68	3.28	2.01	2.97
		0.52	4.19	3.23	2.49							1.44	3.67	2.75	2.62
		1.31	6.59	3.93	1.83							1.57	4.8	2.97	3.49
		0.57	6.85	2.28	1.49							0.62	5.07	3.36	2.36
	mean	1.035	5.65333	2.805	2.43167						mean	1.01	4.34833	2.42333	2.685
	SEM	0.230431	0.513489	0.329573	0.358612						SEM	0.169036	0.288368	0.299752	0.199545
Number of families	1								Number of families	1
Number of comparisons per family	6								Number of comparisons per family	6
Alpha	0.05								Alpha	0.05
Tukey's multiple comparisons test	Mean Diff.	95.00% CI of diff.	Below threshold?	Summary	Adjusted P Value				Tukey's multiple comparisons test	Mean Diff.	95.00% CI of diff.	Below threshold?	Summary	Adjusted P Value
Vehicle vs. Cisplatin	-4.617	-6.094 to -3.140	Yes	****	<0.0001				Vehicle vs. Cisplatin	-3.35	-4.326 to -2.374	Yes	****	<0.0001
Vehicle vs. Cis+LEI-102 p.o. 10mg/kg	-1.767	-3.244 to -0.2895	Yes	*	0.0156				Vehicle vs. Cis+LEI-102 p.o. 10mg/kg	-1.433	-2.409 to -0.4573	Yes	**	0.0028
Vehicle vs. Cis+LEI-102 i.p. 10mg/kg	-1.4	-2.877 to 0.07716	No	ns	0.0671				Vehicle vs. Cis+LEI-102 i.p. 10mg/kg	-1.683	-2.659 to -0.7073	Yes	***	0.0005
Cisplatin vs. Cis+LEI-102 p.o. 10mg/kg	2.85	1.373 to 4.327	Yes	***	0.0002				Cisplatin vs. Cis+LEI-102 p.o. 10mg/kg	1.917	0.9406 to 2.893	Yes	***	0.0001
Cisplatin vs. Cis+LEI-102 i.p. 10mg/kg	3.217	1.740 to 4.694	Yes	****	<0.0001				Cisplatin vs. Cis+LEI-102 i.p. 10mg/kg	1.667	0.6906 to 2.643	Yes	***	0.0006
Cis+LEI-102 p.o. 10mg/kg vs. Cis+LEI-102 i.p. 10mg/kg	0.3667	-1.110 to 1.844	No	ns	0.8979				Cis+LEI-102 p.o. 10mg/kg vs. Cis+LEI-102 i.p. 10mg/kg	-0.25	-1.226 to 0.7261	No	ns	0.8892

## Sheet: Fig5E
TNFa		Vehicle	Cisplatin	Cis+LEI-102 p.o. 10mg/kg	Cis+LEI-102 i.p. 10mg/kg						IL1b		Vehicle	Cisplatin	Cis+LEI-102 p.o. 10mg/kg	Cis+LEI-102 i.p. 10mg/kg
		0.88	3.75	1.43	2.28								0.92	1.68	1.88	1.81
		0.97	3.37	1.72	2.22								0.86	5.23	1.91	2.4
		1.1	2.42	2.03	0.71								0.73	3.03	5.39	0.82
		1.65	3.67	0.79	1.2								1.26	4.8	2.82	2.62
		0.44	4.1	1.25	1.45								1.03	11.24	3.19	2.12
		0.96	2.83	1.28	1.66								1.19	3.58	1.04	1.65
	mean	1	3.35667	1.41667	1.58667							mean	0.998333	4.92667	2.705	1.90333
	SEM	0.159478	0.255626	0.173928	0.246572							SEM	0.0823576	1.36526	0.620284	0.261644
Number of families	1									Number of families	1
Number of comparisons per family	6									Number of comparisons per family	6
Alpha	0.05									Alpha	0.05
Tukey's multiple comparisons test	Mean Diff.	95.00% CI of diff.	Below threshold?	Summary	Adjusted P Value					Tukey's multiple comparisons test	Mean Diff.	95.00% CI of diff.	Below threshold?	Summary	Adjusted P Value
Vehicle vs. Cisplatin	-2.357	-3.201 to -1.513	Yes	****	<0.0001	A-B				Vehicle vs. Cisplatin	-3.928	-6.945 to -0.9112	Yes	**	0.0081	A-B
Vehicle vs. Cis+LEI-102 p.o. 10mg/kg	-0.4167	-1.261 to 0.4273	No	ns	0.5245	A-C				Vehicle vs. Cis+LEI-102 p.o. 10mg/kg	-1.707	-4.724 to 1.310	No	ns	0.41	A-C
Vehicle vs. Cis+LEI-102 i.p. 10mg/kg	-0.5867	-1.431 to 0.2573	No	ns	0.2415	A-D				Vehicle vs. Cis+LEI-102 i.p. 10mg/kg	-0.905	-3.922 to 2.112	No	ns	0.835	A-D
Cisplatin vs. Cis+LEI-102 p.o. 10mg/kg	1.94	1.096 to 2.784	Yes	****	<0.0001	B-C				Cisplatin vs. Cis+LEI-102 p.o. 10mg/kg	2.222	-0.7954 to 5.239	No	ns	0.1999	B-C
Cisplatin vs. Cis+LEI-102 i.p. 10mg/kg	1.77	0.9261 to 2.614	Yes	****	<0.0001	B-D				Cisplatin vs. Cis+LEI-102 i.p. 10mg/kg	3.023	0.006239 to 6.040	Yes	*	0.0494	B-D
Cis+LEI-102 p.o. 10mg/kg vs. Cis+LEI-102 i.p. 10mg/kg	-0.17	-1.014 to 0.6739	No	ns	0.9416	C-D				Cis+LEI-102 p.o. 10mg/kg vs. Cis+LEI-102 i.p. 10mg/kg	0.8017	-2.215 to 3.819	No	ns	0.8782	C-D

## Sheet: Fig5F
TOP : BUN		Vehicle WT	Cisplatin WT	Vehicle KO	Cisplatin KO	Cisplatin LE102 10mg/kg KO				Middle: CREA		Vehicle WT	Cisplatin WT	Vehicle KO	Cisplatin KO	Cisplatin LE102 10mg/kg KO				Bottom:Tubular damage score		Vehicle WT	Cisplatin WT	Vehicle KO	Cisplatin KO	Cisplatin LE102 10mg/kg KO
		16	213	20	402	454						0.6	1.4	0.3	7.3	1.8						0	1.98	0	2.8	3.1
		16	168	21	275	343						0.2	2.3	0.4	4	6						0	2.25	0	2.7	2.46
		19	111	24	207	292						0.2	1.6	0.5	2.6	4.3						0	2.53	0	2.56	2.67
		18	114	25	207	277						0.2	1.5	0.4	2.5	4.2						0	1.87	0	2.87	2.95
		19	254	18	351	240						0.3	1.6	0.4	2.7	2.4						0	2.4	0	3.3	3.21
		21	161	23	298	265						0.3	1.7	0.2	2.9	4.6						0	1.92	0	2.92	2.87
	mean	18.1667	170.167	21.8333	290	311.833					mean	0.3	1.68333	0.366667	3.66667	3.88333					mean	0	2.15833	0	2.85833	2.87667
	SEM	0.72329	20.8212	0.983663	29.0268	28.9362					SEM	0.0632456	0.130171	0.0421637	0.760117	0.627384					SEM	0	0.112054	0	0.10271	0.11295
T-test	Summary	P Value									T-test	Summary	P Value								T-test	Summary	P Value
Vehicle WT vs. Cisplatin WT	***	<0.0001									Vehicle WT vs. Cisplatin WT	****	<0.0001								Vehicle WT vs. Cisplatin WT	****	<0.0001
Cisplatin WT vs. Cisplatin KO	*	0.012									Cisplatin WT vs. Cisplatin KO	*	0.0278								Cisplatin WT vs. Cisplatin KO	****	<0.0001
Cisplatin WT vs. Cisplatin LE102 10mg/kg KO	**	0.0014									Cisplatin WT vs. Cisplatin LE102 10mg/kg KO	**	0.0064								Cisplatin WT vs. Cisplatin LE102 10mg/kg KO	****	<0.0001
Vehicle KO vs. Cisplatin KO	****	<0.0001									Vehicle KO vs. Cisplatin KO	**	0.0015								Vehicle KO vs. Cisplatin KO	****	<0.0001
Vehicle KO vs. Cisplatin LE102 10mg/kg KO	****	<0.0001									Vehicle KO vs. Cisplatin LE102 10mg/kg KO	****	0.0002								Vehicle KO vs. Cisplatin LE102 10mg/kg KO	****	<0.0001
Cisplatin KO vs. Cisplatin LE102 10mg/kg KO	NS	0.6372									Cisplatin KO vs. Cisplatin LE102 10mg/kg KO	NS	0.8304								Cisplatin KO vs. Cisplatin LE102 10mg/kg KO	NS	0.9068

## Sheet: Fig6
Upper panels
Tail withdrawal latency (s)				Tail withdrawal (%MPE)				Body temperature
	vehicle	LEI-102		vehicle	LEI-102			vehicle	LEI-102
	2.63	10		13.7002	100			36.9	36.4
	3.33	2.27		14.0464	6.07533			36.6	37.2
	3.5	4		15.1436	3.69181			37.3	36.7
	1.33	3.53		-6.25	6.36758			35.8	37.8
	3.08	2.4		-11.6129	7.87879			36.1	35.5
	3.09	10		8.59788	100			37.3	37.2
	3.08	1.42		9.06702	5.19337			37.4	36.4
	4.51	1.75		14.486	11.0991			36.1	37
mean	3.06875	4.42125		7.14728	30.0383			36.6875	36.775
SEM	0.314753	1.25409		3.64877	15.2859			0.223157	0.245495
Lower panels				Locomotor activity
	Distance (m)			Speed (m/s)				Time mobile (s)
	vehicle	LEI-102		vehicle	LEI-102			vehicle	LEI-102
	3.988	17.191		0.014067	0.0604253			283.5	284.5
	21.919	21.969		0.0756088	0.076761			289.9	286.2
	17.079	14.22		0.060095	0.0500528			284.2	284.1
	13.286	0.694		0.0475009	0.0100434			279.7	69.1
	8.75	17.582		0.029651	0.0592585			295.1	296.7
	17.474	20.627		0.0602968	0.0715967			289.8	288.1
	16.172	13.77		0.0559198	0.0482481			289.2	285.4
	16.232	8.24		0.0553427	0.0293552			293.3	280.7
mean	14.3625	14.2866		0.0498102	0.0507176			288.088	259.35
SEM	1.98755	2.46441		0.00686418	0.00779041			1.84347	27.2282

## Sheet: Fig. 4 & Suppl. Table 6
Figure 4 & Supplemental Table 6
				Values are expressed as percentage of WT [35S]GTPγS binding
Figure 4A			WT											I1103.29L				I1103.29A					S2857.39A				F1173.36A				H952.65A				V2616.51L
		Replicate #	1	2	3	4	5	6	7	8	9	10		1	2	3		1	2	3			1	2	3		1	2	3		1	2	3		1	2	3
		log [LEI-102] (M)
	Basal	-11	0	0	0	0	0	0	0	0	0	0		0	0	0		0	0	0			0	0	0						0	0	0		0	0	0
		-5	93.7412	96.8	97.9	114.637	111.072	117.281	102.431	82.8442	105.722	105.175		91.0399	85.6	97.6		61.3	18.2	29.1285			58.4129	46.9	30.5		-10.744	22.0247	22.6321		62.5526	75.6	53.2		10.2882	13.2784	-0.195493
		-6	57.641	73	72.8	84.1786	76.7617	76.6613	89.9369	114.906	83.9746	63.1443		71.1128	90	68		35.4154	6.5	8.34104			32.7323	21.7	7.9						29.1538	-6.9	42.6		38.1062	3.13971	6.06028
		-7	9.85827	25.5	17.2	73.5911	49.1934	85.4263	66.4115	51.2128	69.1407	40.4019		49.8877	105.6	64.5		35.7	-4.4	26.2612			27.5751	-13.7	-12.8						28.7679	-14	28.1		1.49828	-10.3349	-12.9025
		-8	8.80578	13.3	9.9	32.5449	34.6102	37.0224	0.450247	29.0493	-0.754263	6.77709		38.5209	44.7	17.2		11.8	-18.3	10.4915			9.47236	-18.2	-26.2						22.3477	-8.3	-9.7		-5.39379	-14.9136	-5.92996
		-9	-15.682	-11	-14.1	-2.34699	-0.948908	21.7818	-35.1193	-3.55047	7.2912	0.912301		9.92843	-16	-7.2		-6.3	0.7	0.195493			0.105248	-19.5	-21.7						20.3831	-3	16.2		-6.94201	-6.08319	-10.1005
		-10	-5.61325	24.7	-24.6	0.521553	0.749138	35.2564	-26.2269	32.1694	-8.79973	5.79963		-2.59613	-2.2	-32.2		15.5	-9.3	14.5316			7.40247	-15.8	-17.7						32.5217	2.5	16.1		6.99196	-5.10203	-20.0055
Figure 4B			WT											I1103.29L				I1103.29A					S2857.39A				F1173.36A				H952.65A				V2616.51L
		Replicate #	1	2	3	4	5	6	7	8	9	10		1	2	3		1	2	3	4		1	2	3		1	2	3		1	2	3		1	2	3
		log [APD371] (M)
	Basal	-11	0	0	0	0	0	0	0	0	0	0		0	0	0		0	0	0	0		0	0	0						0	0	0		0	0	0
		-5	104.549	108.6	118.2	121.51	97.041	112.643	109.394	112.846	96.115	105.974		88.7486	114.1	98.7		8.0219	49.6	23.2	29.7768		45.6131	60.5	40.6		-3.65604	14.3649	-4.64129		52.0307	47.3	50.3		2.52239	5.75213	9.01274
		-6	85.6414	90.3	90.6	85.6888	110.333	98.2783	90.4242	101.645	108.049	103.761		65.5765	82.8	68.2		-6.90493	31.6	8	14.7645		40.0283	54.2	21						26.1575	2.3	33.2		-3.2876	5.07541	17.216
		-7	50.3247	60.9	88.2	84.574	83.6072	70.1636	80.7639	65.2163	83.8076	71.5144		37.9162	48.3	43.2		-11.7181	23.8	1.1	21.5027		21.0194	18.8	5.8						21.06	-6.8	5.1		3.76941	-3.2298	7.12384
		-8	28.6961	27.8	75.7	65.4247	58.27	49.0315	40.5034	50.9797	55.3567	52.6245		16.0438	-5.1	25.1		-18.8261	1.4	-5.8	9.14113		-0.69049	-5.5	-1.5						8.77332	-23.5	12.9		-13.4055	-9.01269	-7.06987
		-9	-3.16814	-11.4	29.4	20.9329	28.3981	21.8396	14.3556	-12.5617	-13.2131	19.4241		37.5912	-1.7	-8.6		-17.8716	6.8	-8.6	-1.18909		2.37611	4.4	-1.7						11.5556	-13.3	10.8		-3.11756	-6.33657	-8.82385
		-10	10.2762	-13.9	6	15.582	18.4219	-0.615201	14.3556	-15.7022	-30.3156	18.9662			-2	-5.2		-16.5718	-10	-2.4	-10.677		-4.26481	-10.7	-3.4						12.2461	-25.6	11		6.63189	-9.96625	-1.94287
Figure 4C			WT											I1103.29L				I1103.29A					S2857.39A				F1173.36A				H952.65A				V2616.51L
		Replicate #	1	2	3	4	5	6	7	8	9	10		1	2	3		1	2	3	4		1	2	3		1	2	3		1	2	3		1	2	3
		log [HU308] (M)
	Basal	-11	0	0	0	0	0	0	0	0	0	0		0	0	0		0	0	0	0		0	0	0						0	0	0		0	0	0
		-5	98.6639	128.6	99.5	113.079	99.2757	98.6871	100.799	96.9728	103.733	107.696		144	101.9	119.456		7.60992	53.5	22.5	24.9592		57.4854	99.3	37.2		-12.177	25.2143	1.53892		39.6671	95.4	66.9		38.7007	22.8274	16.5208
		-6	59.4211	65	85.8	76.922	100.471	94.2605	88.9406	95.8422	64.2126	97.5192		62.7	56.8	71.0331		-2.62503	15.826	-2.1	11.3507		24.023	49.7	10.2						25.4283	64.3	39.6		9.87444	8.24563	-4.25467
		-7	28.5571	90.6	37.8	49.4608	57.4754	59.6723	47.7971	66.4489	33.081	87.5698		34.9	47.8	66.7919		-21.1858	26.2	-0.6	-1.64768		4.79929	21.4	7.3						16.36	18.6	22.2		4.2066	12.976	17.8787
		-8	9.75768	40.1	6.2	20.2603	34.4056	17.6196	23.7175	9.42093	30.5409	55.8989		0.3	-7	4.82098		-20.0987	21.6	-13.8	-17.1175		9.70464	18.4	-21.5						20.1782	16.9	8		19.129	1.73592	-11.4967
		-9	-14.2918	-15.7	-6.9	-22.8234	-1.37268	14.278	7.87566	-2.13541	-19.0216	16.9368		-41.1	-11.8	-14.0052		-21.5305	-16.4	-20.3	-26.6374		-6.65537	7.7	-20.1						-0.47728	5.3	13.2		9.0774	5.94553	6.42726
		-10	12.9395	1.9	-10.3	-18.0024	0.08856	9.80796	3.21363	12.6868	0.118146	-18.9874		-13.4	-17.6	8.26889		-16.8638	2.6	-15.2	-22.3962		-1.08713	-1.8	-13.5						11.5342	13.5	28.4		7.3062	13.4968	10.0935
Figure 4D			WT											I1103.29L				I1103.29A					S2857.39A				F1173.36A				H952.65A				V2616.51L
		Replicate #	1	2	3	4	5	6	7	8	9			1	2	3		1	2	3			1	2	3		1	2	3		1	2	3		1	2	3
		log [CP55,940] (M)
	Basal	-12	0	0	0	0	0	0	0	0	0			0	0	0		0	0	0			0	0	0						0	0	0		0	0	0
		-5	106.517	105.4	98.3	111.25	99.3352	98.256	96.248	79.1387				102.657	93.3	91.3		26.7013	33.6	30.9			28.7176	32.6	15.7		-27.6872	19.3519	6.39026		54.2379	88.4	60.1		6.01103	26.8152	4.16953
		-6	103.377	107.2	104.8	99.091	107.459	103.377	105.457	113.788	79.3842			115.418	99.9	102.1		20.1052	49.2	29.8			22.1503	38.5	11.1						54.5835	78.3	37.5		16.7125	30.0515	9.56273
		-7	102.398	87.9	107.1	80.9668	85.0029	76.5925	64.3447	98.6116	124.081			100.641	81.9	97.5		6.68252	19	25.7			13.9123	2.3	4.9						38.799	26.2	29.2		-2.8689	4.35912	4.39614
		-8	73.8822	87.9	99.2	58.471	41.4117	34.8065	40.3052	52.8747	80.3774			84.3668	70.4	84.7		7.08578	8.3	28.7			6.42329	2.9	-8.4						9.36129	10.4	16.4		12.0221	1.98142	-10.2425
		-9	53.6618	49.7	55.5	14.1168	-2.17956	45.457	34.8933	-15.6614	36.7505			65.529	58.3	70.6		-10.2254	25	8			-2.56355	-3.4	-6.3						10.3118	8.3	-4		-13.115	-1.91537	3.12715
		-10	11.9536	12.3	56.2	1.41168	-39.5623	29.7306	17.7606	-18.9878	19.0247			24.4834	5	42.3		-19.7307	1.6	9.1			2.85159	-14.2	5.9						17.5128	-1.6	11.4		-16.166	16.1155	-1.31431
		-11	-10.283	2.6	15.4	-21.3118		-21.6634	-3.1993	-37.2825	-11.4607			-2.76518	-13.9	18.3		-18.4345	-10.3	-0.7			4.17658	-6.8	4.4						13.8259	10.9	1.5		-20.0823	-7.99173	8.42971
Figure 4E			WT											L185ECL2H					L182ECL2I				E181ECL2D				QuadrupleTM1,7
		Replicate #	1	2	3	4	5	6	7	8	9	10		1	2	3			1	2	3		1	2	3		1	2	3
		log [LEI-102] (M)
	Basal	-11	0	0	0	0	0	0	0	0	0	0		0	0	0			0	0	0		0	0	0		0	0	0
		-5	93.7412	96.8	97.9	114.637	111.072	117.281	102.431	82.8442	105.722	105.175		178.058	221.645	250.065			13.4561	24.4718	-4.57875		12.6737	53.8381	16.091		19.023	26.2519	35.3191
		-6	57.641	73	72.8	84.1786	76.7617	76.6613	89.9369	114.906	83.9746	63.1443		114.689	155.971	167.255			13.9255	13.0849	-4.18628		17.0026	32.2629	8.83044		18.235	27.3278	15.5743
		-7	9.85827	25.5	17.2	73.5911	49.1934	85.4263	66.4115	51.2128	69.1407	40.4019		62.8471	106.627	145.212			11.0569	4.14523	-0.588696		-15.1772	2.44718	23.3516			-20.3345	5.34348
		-8	8.80578	13.3	9.9	32.5449	34.6102	37.0224	0.450247	29.0493	-0.754263	6.77709		23.835	21.2256	48.4693			-4.06811	-7.69115	-6.54107		-3.75518	-3.49598	5.4945		-17.8973	-15.6005	-7.81972
		-9	-15.682	-11	-14.1	-2.34699	-0.948908	21.7818	-35.1193	-3.55047	7.2912	0.912301		-12.4651	28.9667	12.101			-2.92069	1.34845	5.16744		-30.9802	7.09184	-18.9691		-5.85322	6.13262	-3.77953
		-10	-5.61325	24.7	-24.6	0.521553	0.749138	35.2564	-26.2269	32.1694	-8.79973	5.79963
Figure 4F			WT											L185ECL2H					L182ECL2I				E181ECL2D				QuadrupleTM1,7
		Replicate #	1	2	3	4	5	6	7	8	9	10		1	2	3			1	2	3		1	2	3		1	2	3
		log [APD371] (M)
	Basal	-11	0	0	0	0	0	0	0	0	0	0		0	0	0			0	0	0		0	0	0		0	0	0
		-5	104.549	108.6	118.2	121.51	97.041	112.643	109.394	112.846	96.115	105.974		150.323	193.204	204.379			24.1469	14.9494	11.7381		30.4387	36.912	51.1352		35.0682	47.2583	22.6679
		-6	85.6414	90.3	90.6	85.6888	110.333	98.2783	90.4242	101.645	108.049	103.761		130.937	187.144	201.518			6.40516	13.8728	4.83018		29.3901	33.9591	33.4875		15.0741	38.787	23.3548
		-7	50.3247	60.9	88.2	84.574	83.6072	70.1636	80.7639	65.2163	83.8076	71.5144		122.662	152.97	154.62			7.08535	3.50664	11.9001		2.89082	17.8408	13.762		-3.97788	20.9386	22.8587
		-8	28.6961	27.8	75.7	65.4247	58.27	49.0315	40.5034	50.9797	55.3567	52.6245		92.0529	94.5256	96.6576			-12.3002	-9.28953	-8.17623		15.4744	18.8559	11.981		22.1924	25.6804	22.3244
		-9	-3.16814	-11.4	29.4	20.9329	28.3981	21.8396	14.3556	-12.5617	-13.2131	19.4241		34.4065	48.1394	6.96194			-1.41707	-0.492161	-6.53019		-9.66442	4.82933	-5.66669		-7.95576	-0.639346	0.992196
		-10	10.2762	-13.9	6	15.582	18.4219	-0.615201	14.3556	-15.7022	-30.3156	18.9662		19.924	16.4874	11.1985			-14.5958	-3.78348	0.269842		-5.1298	-1.81484	17.189		-4.29192	0.799182	9.15873
Figure 4G			WT											L185ECL2H					L182ECL2I				E181ECL2D				QuadrupleTM1,7
		Replicate #	1	2	3	4	5	6	7	8	9	10		1	2	3			1	2	3		1	2	3		1	2	3
		log [HU308] (M)
	Basal	-11	0	0	0	0	0	0	0	0	0	0		0	0	0			0	0	0		0	0	0		0	0	0
		-5	98.6639	128.6	99.5	113.079	99.2757	98.6871	100.799	96.9728	103.733	107.696		150.818	156.537	131.17			23.4684	-0.477378	7.92092		29.1805	38.4073	27.9269		-7.53674	18.9625	-9.56964
		-6	59.4211	65	85.8	76.922	100.471	94.2605	88.9406	95.8422	64.2126	97.5192		110.08	116.307	118.406			5.00364	4.77378	-7.42303		5.9778	49.5606	26.2522		-8.102	-11.8737	-15.5697
		-7	28.5571	90.6	37.8	49.4608	57.4754	59.6723	47.7971	66.4489	33.081	87.5698		73.7262	50.9059	65.3137			-3.36528	-9.80796	-0.543149		-2.6568	16.6648	14.9366		-14.9479	-29.064	-23.3925
		-8	9.75768	40.1	6.2	20.2603	34.4056	17.6196	23.7175	9.42093	30.5409	55.8989		49.6379	6.94369	32.1816			-18.3762	-22.3934	15.6155		-9.34308	14.1044	14.2577		-8.29042	-19.5532	-12.6836
		-9	-14.2918	-15.7	-6.9	-22.8234	-1.37268	14.278	7.87566	-2.13541	-19.0216	16.9368		37.0181	-9.50417	-25.528			-12.8855	3.51524	-10.2746		-36.5753	-4.5134	-13.3977		-13.1265	-20.7347	-62.4305
		-10	12.9395	1.9	-10.3	-18.0024	0.08856	9.80796	3.21363	12.6868	0.118146	-18.9874		31.5274	25.6916	8.41881			-7.61616	-9.15699	-5.11465		-4.02948	2.03971	-16.8829		-15.5759	-12.0509	-20.8861
Figure 4H			WT											L185ECL2H					L182ECL2I				E181ECL2D				QuadrupleTM1,7
		Replicate #	1	2	3	4	5	6	7	8	9			1	2	3	4		1	2	3		1	2	3		1	2	3
		log [CP55,940] (M)
	Basal	-12	0	0	0	0	0	0	0	0	0			0	0	0	0		0	0	0		0	0	0		0	0	0
		-5	106.517	105.4	98.3	111.25	99.3352	98.256	96.248	79.1387				120.448	159.57	176.525	110.402		17.6688	16.1816	22.9324		7.65041	39.4963	9.01888		-8.52149	21.9676	39.6539
		-6	103.377	107.2	104.8	99.091	107.459	103.377	105.457	113.788	79.3842			104.191	144.512	180.559	132.609		19.9002	54.5551	12.5086		31.3302	53.9607	1.45027		20.332	38.9457	45.7662
		-7	102.398	87.9	107.1	80.9668	85.0029	76.5925	64.3447	98.6116	124.081			56.3307	141.672	156.629	113.892		7.33164	14.6625	6.11834		1.59383	19.9463	-1.54091		-0.0896999	17.3246	47.5235
		-8	73.8822	87.9	99.2	58.471	41.4117	34.8065	40.3052	52.8747	80.3774			59.4728	86.3899	157.626	44.324		-0.72861	-1.58514	-1.45027		9.88177	11.5583	-29.6399		3.5581	15.8	11.7663
		-9	53.6618	49.7	55.5	14.1168	-2.17956	45.457	34.8933	-15.6614	36.7505			52.2322	59.7068	101.7	15.3638		20.5832	1.05676	20.5757		-5.64673	-17.1723	-25.8783		-14.8005	-10.7412	11.4607
		-10	11.9536	12.3	56.2	1.41168	-39.5623	29.7306	17.7606	-18.9878	19.0247			23.4977	-61.5561	71.3806	-2.76458		-12.1587	10.3034	-1.0877		-52.4599	-15.2569	-44.052		-23.621	-28.6202	5.73033
		-11	-10.283	2.6	15.4	-21.3118		-21.6634	-3.1993	-37.2825	-11.4607					-1.45027			-10.4738	-11.3601	7.70457		-48.9535	-14.4644	-45.8649		-13.5746	-12.6816	9.93257
Figure 4I			WT											L185ECL2H					L182ECL2I				E181ECL2D				QuadrupleTM1,7
		Replicate #	1	2	3									1	2	3			1	2	3		1	2	3		1	2	3
		log [AEA] (M)
	Basal	-9	0	0	0									0	0	0			0	0	0		0	0	0		0	0	0
		-5	119.898	99.7661	99.1152									331.748	132.611	167.269			38.764	-8.98159	-14.0061		15.7761	5.28329	21.6459		32.3034	9.42187	29.0175
		-5.5	66.56	84.8848	73.5155									343.467	142.825	159.965			4.80794	13.9127	-1.54135		-7.36216	0.528329	23.9244		-3.00496	-8.36521	25.1976
		-6	73.3211	72.6452	56.5607									290.129	121.78	126.792			-10.3671	-6.25189	-28.2803		-4.65769	-0.264164	11.1245		-7.36216	-10.8307	27.7442
		-6.5	65.2077	45.2602	35.1159									186.458	82.3313	103.94			0.150248	-11.7993	-15.2124		-60.3998	-43.1469	-4.15493		-7.81291	-8.10104	20.2385
		-7	21.6357	23.3345	32.5693									129.514	31.9639	50.3283			-23.1382	-8.71743	5.49523		28.5472	-16.5543	16.4857		-34.8576	-19.5482	15.7485
		-8	2.55422	4.66691	26.672									38.3133	-17.699	22.5841			19.983	5.81162	-7.77374		12.0199	-26.2403	7.97479		9.31539	-29.8506	11.8617
Figure 4J			WT											L185ECL2H					L182ECL2I				E181ECL2D				QuadrupleTM1,7
		Replicate #	1	2	3									1	2	3			1	2	3		1	2	3		1	2	3
		log [2-AG] (M)
	Basal	-9	0	0	0									0	0	0			0	0	0		0	0	0		0	0	0
		-5	81.8846	83.7594	88.8972									138.242	183.294	190.715			2.24711	32.6774	9.099		-2.24711	50.7064	18.016		11.9546	6.85475	-0.682425
		-5.5	94.738	96.7177	72.2915									135.366	130.804	142.035			16.9881	-8.07546	3.41212		-25.0777	32.4896	7.55217		14.2017	-1.40851	4.91346
		-6	30.3809	55.1197	21.8831									108.4	50.8942	40.3996			-2.42687	-9.95347	-7.64316		-2.51676	30.8933	5.64138		26.6057		0.18198
		-6.5	50.4251	32.7713	48.3157									45.3017	12.0193	104.729			0.179769	-16.5265	-1.41034		-42.3355	19.2496	-2.00178		14.0219	-38.0298	-1.86529
		-7	23.6396	24.4142	16.3782									18.5162	23.9447	18.562			6.74132	-25.2593	-10.4638		-25.7968	30.6116	-8.09811		-4.94363	-35.4006	2.04727
		-8	45.7511	38.4993	15.6958									-5.48294	-10.8925	2.36574			-9.43785	-36.1518	5.14093		-21.2127	40.4712	-2.00178		-0.269653	-23.7569	1.31935

## Sheet: Suppl. Fig 7 & Suppl. Table 5
Supplemental figure 7 & Supplemental Table 5
		Values are expressed as fold over mock
Suppl. Fig. 7A		Mock					WT					I1103.29L			I1103.29A			S2857.39A			F1173.36A			H952.65A			V2616.51L			L185ECL2H			L182ECL2I			E181ECL2D			QuadrupleTM1,7
		1	1	1	1		1.84792	1.38363	2.58038	1.73		2.066	1.72713		1.24677	1.22954		1.49354	1.41734		1.35151	1.76565		1.65567	1.60514		1.80918	1.05458		3.56385	2.47351		1.82066	1.69502		1.86801	1.3451		2.47	1.563
Suppl. Fig. 7B		Mock			WT			L1933.29I			L3596.51V			H270ECL2L			I267ECL2L			D266ECL2E			QuadrupleTM1,7
		1	1		2.121	1.86		1.261	0.874		2.24	1.498		3.925	1.794		2.219	1.719		3.868	1.627		3.883	2.501

## Sheet: Supplemental Table 2
Supplementary Table 2. Functional Activity, Affinity and Kinetic Parameters of Synthetic Agonists and Endocannabinoids on hCB2R
[35S]GTPγS data	Values are expressed as percentage of CP55,940 [35S]GTPγS binding
			LEI-102				APD371				HU308				CP55,940
		Replicate #	1	2	3		1	2	3		1	2	3		1	2	3	4	5	6
		log [agonist] (M)
	Basal	-12	0	0	0		0	0	0		0	0	0		0	0	0	0	0	0
		-11													-10.283	2.61858	15.4294	24.3564	-37.2825	-22.7815
		-10	-4.60864	18.6381	-19.4531		14.5748	-14.1095	7.29114		14.0563	1.23227	-8.38027		11.9537	12.3227	56.2113	25.486	-18.9878	-11.752
		-9	-12.8754	-8.31783	-11.1031		-4.49342	-11.5834	35.7901		-15.5253	-10.3819	-5.62718		53.6618	49.6913	55.4852	100.391	-15.6614	11.2222
		-8	7.2298	9.9814	7.80545		40.7	28.219	92.2435		10.5999	26.4322	5.08262		73.8822	87.8918	99.2018	87.3301	52.8747	42.4806
		-7	8.09392	19.2234	13.6142		71.3763	61.86	107.401		31.0219	59.796	30.889		102.398	87.8918	107.098	131.878	98.6116	83.6607
		-6	47.3249	54.9593	57.482		121.466	91.681	110.365		64.5497	42.883	70.0675		103.377	107.208	104.768	64.5268	113.788	106.924
		-5	76.9642	72.9197	77.2679		148.283	110.288	144.008		107.18	84.8419	81.2009		106.517	105.421	98.2942	98.9788	79.1387	97.5319
			AEA				2-AG
		Replicate #	1	2	3		1	2	3
		log [agonist] (M)
	Basal	-12	0	0	0		0	0	0
		-5	55.3001	54.5697	71.2344		64.315	135.409	79.2296
		-5.5	30.6992	46.43	52.8358		74.4106	110.115	67.6221
		-6	33.8176	39.7352	40.6503		23.8622	33.3325	42.5287
		-6.5	30.0755	24.7562	25.2379		39.6056	73.5949	33.4257
		-7	9.97897	12.7634	23.4077		18.5673	24.9474	4.52741
		-8	1.17807	2.55269	19.1692		35.9345	23.9079	2.02288
[3H]RO6957022 displacement data				All data is expressed as percentage specific [3H]RO6957022 binding
			LEI-102				APD371				HU308				CP55,940				AEA				2-AG
		Replicate #	1	2	3		1	2	3		1	2	3		1	2	3		1	2	3		1	2	3
		log [agonist] (M)
	TB	-12	100	100	100		100	100	100		100	100	100		100	100	100		100	100	100		100	100	100
		-5	-32.3344	4.31772	0.171086		6.59261	5.27907	-3.87033		0.707428	2.95858	2.54697		-5.78627				3.79398	18.0588	16.0403		-4.06294	1.98503	1.23692
		-5.5																	36.4452	37.1832	35.9163		5.00235	13.1793	-3.99619
		-6	-14.0379	1.26273	2.78015		1.66626	12.976	3.83104		8.86812	23.415	19.8956		-5.86932	-4.60251	-5.5517		47.4822	65.3802	68.3843		9.18271	29.6128	23.882
		-6.5									42.9763	61.4751	38.3507						79.8804	99.5104	87.6017		40.6294	50.6346	59.0866
		-7	18.1388	30.4277	22.1985		44.8201	59.7018	42.0432		66.3214	72.7177	63.5491		-4.18051	1.67364	-1.01781		87.8593	102.563	105.308		74.2837	92.5805	77.9734
		-7.5					76.5274	76.8285	76.8369		80.95	94.4844	88.9979
		-8	86.6719	64.6843	56.3302		102.922	92.0814	89.9607		92.8499	95.5833	95.595		27.4363	29.4514	33.4027		101.15	95.9677	108.64		95.2325	106.704	113.701
		-9	136.041	85.336	92.0445		120.092	94.0157	99.1159		96.9429	98.415	103.737		73.6157	63.2961	78.1633
		-10	150.079	77.0265	85.9281						99.5705				103.738	68.689	77.9089
		-11													120.266	89.3073	104.488
	NSB	-4	0	0	0		0	0	0		0	0	0		0	0	0		0	0	0		0	0	0
[3H]RO6957022 competition association data				All data is expressed as percentage specific [3H]RO6957022 binding
	LEI-102		Control				LEI-102				CP55,940		Control				CP55,940
		Replicate #	1	2	3		1	2	3			Replicate #	1	2	3		1	2	3
		Time (min)										Time (min)
		120	100	100	100		61.0109	70.7617	73.927			120	100		100		25.4709	22.8364	36.7893
		90	93.1101	135.197	89.0021		53.5737	66.5233	52.0386			90	70.8476	100	97.8109		23.887	31.1434	46.9748
		60	87.0573	118.919	61.5343		51.7386	74.6314	45.9227			60	83.9897	111.939	102.676		24.3579	32.5648	41.5932
		45	74.8873	89.1278	72.6395		51.6098	58.3538	49.3562			45	73.3305	100.569	104.074		19.649	26.4371	38.7352
		30	69.1887	85.3194	75.7511		52.6722	57.371	51.9313			30	79.1524	85.3759	96.4427		25.3425	23.0259	33.6881
		20	77.2698	73.0344	59.603		47.199	49.0172	32.9936			20	76.2414	84.0493	95.8954		22.5171	21.3203	41.2891
		10	54.3142	67.199	44.6888		41.5325	33.1081	35.0322			10	46.7466	71.6677	81.4229		25.8562	30.0695	45.3025
		7	57.6948	42.3833	49.8927		39.1178	26.7199	31.0622			7	55.137	69.3304	82.8519		18.536	25.9634	40.8027
		5	33.6446	10.8108	21.3519		29.5557	33.3538	22.103			5	42.1233	56.6014	61.2344		9.54623	19.4251	43.235
		3	27.8171	1.04423	18.294		23.2453	21.4988	9.87124			3	29.238	45.957	47.4612		25.6849	14.4978	39.1304
		1	23.1165	14.9263	0.375536		5.82743	-3.4398	7.40343			1	21.1473	17.6879	9.66859		0.599315	4.99052	17.9386
	APD371		Control				APD371				AEA		Control				AEA
		Replicate #	1	2	3		1	2	3			Replicate #	1	2	3		1	2	3
		Time (min)										Time (min)
		120	100	100	100		27.6683	36.6288	31.5454			120		100	100		62.192	63.4235	54.7677
		90	91.8309	110.751	114.973		31.7323	32.9011	39.7271			90	100	97.8109	104.363		60.9602	62.481	62.6765
		60	85.1806	91.356	85.8795		31.2397	38.7898	36.9788			60	111.939	102.676	127.038		54.6747	64.5789	70.001
		45	83.1691	100.648	94.9457		20.8949	29.7677	37.7685			45	100.569	104.074	137.557		45.7991	66.768	61.9363
		30	78.4893	70.1243	86.2585		39.6141	32.2528	36.6313			30	85.3759	96.4427	93.0652		50.4106	53.2381	59.8325
		20	71.8391	80.389	79.7511		40.1478	32.1448	34.578			20	84.0493	95.8954	119.986		41.4403	51.9915	48.9237
		10	50.3695	66.3965	60.0708		24.179	36.8449	30.724			10	71.6677	81.4229	85.429		34.1756	41.8668	46.5861
		7	37.4384	53.3766	60.9553		24.1379	47.866	28.2916			7	69.3304	82.8519	72.884		34.144	35.4211	31.9762
		5	20.8539	37.5473	31.5138		13.9573	13.9384	24.4377			5	56.6014	61.2344	79.5072		26.2792	26.7863	25.5089
		3	13.0952	14.3706	25.1327		13.9163	19.0708	26.3647			3	45.957	47.4612	51.0276		16.1718	23.0465	21.3402
		1	5.00821	4.21394	10.0329		-7.10181	4.75419	12.6548			1	17.6879	9.66859	23.7947		4.42198	11.28	5.44463
	HU308		Control				HU308				2-AG		Control				2-AG
		Replicate #	1	2	3		1	2	3			Replicate #	1	2	3		1	2	3
		Time (min)										Time (min)
		120	100	100	100		33.7862	28.3844	23.4593			120		100	100		44.5357	60.6979	44.3296
		90	97.1078	104.188	90.5505		33.5232	24.8691	32.7855			90	100	96.5809	97.8109		43.6197	64.8925	33.232
		60	74.277	99.2895	75.9655		36.9851	33.7322	35.908			60	111.939	95.0652	102.676		37.8711	46.2108	40.225
		45	75.723	86.537	57.6417		38.2559	38.4069	19.4741			45	100.569	111.315	104.074		33.6387	44.1311	30.0699
		30	79.8861	100.262	50.493		37.3357	30.2169	34.8398			30	85.3759	96.5456	96.4427		25.3632	45.5763	22.8945
		20	62.489	93.9791	68.0772		37.4233	38.4069	42.235			20	84.0493	96.7571	95.8954		26.9741	35.0018	33.4752
		10	45.092	65.1085	38.8661		32.4277	39.0052	22.9252			10	71.6677	49.7004	81.4229		21.0676	23.1935	30.4348
		7	48.8606	58.1152	40.8381		35.3637	35.0785	38.332			7	69.3304	63.3768	82.8519		18.5723	22.559	19.6412
		5	32.1209	39.641	18.8578		20.6398	18.8108	23.8291			5	56.6014	56.5738	61.2344		22.9311	20.4441	8.60444
		3	25.3725	27.6739	13.7634		16.915	20.1945	22.3911			3	45.957	47.7617	47.4612		14.1503	22.8058	17.0265
		1	-3.24277	3.77711	-1.23254		6.00351	6.50711	10.5998			1	17.6879	7.29644	9.66859		2.74795	8.2834	-0.304044

## Sheet: Supplemental Table 3
Supplementary Table 3. Characterization of Cannabinoid CB1 Receptor Mutations in [3H]CP55,940 Displacement Assays
	All data is expressed as percentage specific [3H]CP55,940 binding
		CB1R - WT				L3596.51V				H270ECL2L				I267ECL2L				D266ECL2E				QuadrupleTM1,7
	Replicate #	1	2	3		1	2	3		1	2	3		1	2	3		1	2	3		1	2	3
	10 µM LEI-102	72.0847	95.1413	82.8394		87.2793	69.2261	69.3449		52.4042	62.2634	43.5213		70.6596	79.5031	75.8135		65.0319	44.8941	77.5274		70.9723	58.0221	92.0799
		CB1R - WT				L3596.51V				H270ECL2L				I267ECL2L				D266ECL2E				QuadrupleTM1,7
	Replicate #	1	2	3		1	2	3		1	2	3		1	2	3		1	2	3		1	2	3
	10 µM APD371	104.415	153.954	99.2419		78.5248	68.2927	98.3351		87.1482	98.5501	89.5153		153.087	95.4747	123.571		74.4572	89.4549	99.4367		125.905	49.8727	125.344
		CB1R - WT				L3596.51V				H270ECL2L				I267ECL2L				D266ECL2E				QuadrupleTM1,7
	Replicate #	1	2	3		1	2	3		1	2	3		1	2	3		1	2	3		1	2	3
	10 µM HU308	78.6577	99.8412	102.022		49.2382	48.118	78.6102		55.2404	57.5111	48.8131		143.219	82.6087	94.1953		73.6143	56.2485	67.4474		134.564	68.9728	134.642
		CB1R - WT				L3596.51V				H270ECL2L				I267ECL2L				D266ECL2E				QuadrupleTM1,7
	Replicate #	1	2	3		1	2	3		1	2	3		1	2	3		1	2	3		1	2	3
	log [CP55,940] (M)
NSB	-5	0	0	0		0	0	0		0	0	0		0	0	0		0	0	0		0	0	0
	-6	0.0395961	5.49817	9.3547		3.40992	2.07309	3.99543		26.7846	2.83782	-2.9765		1.96294	6.33236	-2.36189		5.58376	-1.55723	-6.7459		17.6354	0.0923788	18.9104
	-7	6.05821	8.96368	14.4218		6.40871	8.85453	27.7017		29.5009	12.0277	8.45953		5.28343	13.8726	10.048		9.17766	8.69452	1.18856		26.7503	14.0878	41.8081
	-8	34.6268	50.8164	38.3932		31.052	38.0534	53.3105		64.2451	36.3636	22.4021		26.0319	29.612	34.5076		45.9086	25.5385	26.7909		51.9155	51.1778	61.0738
	-9	97.1689	86.1046	84.6687		71.7291	87.2804	108.371		122.805	74.3112	92.9504		81.0127	72.694	95.3563		110.802	70.231	78.0597		86.856	75.9353	89.9724
	-10	93.8824	106.248	112.495		115.671	96.7323	141.134		157.107	94.9183	105.744		97.4867	95.754	105.885		146.416	83.9086	116.672		109.709	91.0393	98.2629
	-11	96.0008	102.732	80.2079		100.29	115.882	135.35		126.974	99.472	111.332		95.1202	92.7526	97.8783		124.873	102.907	119.627		131.968	110.855	98.0655
TB	-12	100	100	100		100	100	100		100	100	100		100	100	100		100	100	100		100	100	100
		CB1R - WT				L3596.51V				H270ECL2L				I267ECL2L				D266ECL2E				QuadrupleTM1,7
	Replicate #	1	2	3		1	2	3		1	2	3		1	2	3		1	2	3		1	2	3
	log [AEA] (M)
NSB	-3	0	0	0		0	0	0		0	0	0		0	0	0		0	0	0		0	0	0
	-5	14.3972	9.8464	18.5385		13.0786	4.96426	13.1855		2.1093	12.5349	6.23416		4.7619	25.4115	6.16798		2.77294	6.84667	6.83293		26.3755	23.6084	19.7301
	-6	53.341	50.2363	39.8023		47.2611	30.5401	47.8802		62.7996	49.1522	41.0542		56.3535	41.951	32.8521		30.1394	35.487	26.7509		50.7424	46.2572	45.437
	-7	102.778	104.707	96.7954		90.5096	78.9515	92.921		124.065	102.962	86.9235		105.806	96.7483	86.2205		71.2834	129.894	66.8603		105.153	82.2137	81.7481
	-8	120.85	119.732	143.606		85.2866	100.159	106.534		155.801	115.69	89.407		118.36	110.919	88.2765		93.8298	146.721	112.436		149.345	108.829	112.661
	-9	123.766	93.1075	121.683		98.5138	68.3479	124.426		172.483	112.664	96.6548		125.21	110.558	84.7769		88.7631	151.784	87.6666		159.476	104.671	123.072
	-10	116.303	112.091	146.81		96.1783	82.7244	91.7931		180.345	111.054	90.4207		129.666	107.908	98.2502		89.4454	149.229	106.765		115.546	106.526	117.802
TB	-11	100	100	100		100	100	100		100	100	100		100	100	100		100	100	100		100	100	100
		CB1R - WT				L3596.51V				H270ECL2L				I267ECL2L				D266ECL2E				QuadrupleTM1,7
	Replicate #	1	2	3		1	2	3		1	2	3		1	2	3		1	2	3		1	2	3
	log [2-AG] (M)
NSB	-3	0	0	0		0	0	0		0	0	0		0	0	0		0	0	0		0	0	0
	-5	21.2591	28.4227	5.79389		10.4449	12.525	-0.892857		33.1159	37.4923	27.6028		19.4541	15.4827	13.0838		13.7596	11.516	18.4382		39.4225	19.5918	14.6212
	-6	120.225	99.9214	66.1982		69.2125	78.8922	52.7116		80.5319	110.208	83.2896		86.0262	57.969	45.6195		74.9615	71.137	79.5011		84.3976	111.293	129.394
	-7	151.673	108.8	107.322		107.637	132.186	92.4603		105.168	118.746	102.362		125.742	109.29	70.166		99.8921	120.809	109.364		87.2848	117.075	142.5
	-8	154.592	102.711	93.5404		123.055	115.968	83.7632		118.264	109.548	93.6133		121.921	103.142	97.3755		87.6888	115.343	100.904		131.094	84.8299	117.5
	-9	139.69	104.773	111.243		117.416	94.9601	101.918		137.23	101.361	95.1006		125.262	102.687	110.961		106.641	126.676	129.031		111.216	116.803	140.379
	-10	146.29	102.455	101.8		110.255	82.2854	89.5172		150.828	95.298	96.9816		112.817	114.572	92.1266		105.054	111.589	134.852		111.049	110.884	93.7121
TB	-11	100	100	100		100	100	100		100	100	100		100	100	100		100	100	100		100	100	100

[truncated: 2 more sheets: Supplemental Table 7, Supplemental Table 8]
